# Supplementary material for: A new golden frog species of the genus Diasporus (Amphibia, Eleutherodactylidae) from the Cordillera Central, western Panama
Source: Zookeys. 2012 May 21;(196):23–46. doi: 10.3897/zookeys.196.2774 (PMC3361085; doi:10.3897/zookeys.196.2774)
Supplement: XML Treatment for Diasporus citrinobapheus [file zookeys.196.2774-treatment1.xml]

<!DOCTYPE tp:taxon-treatment
  PUBLIC "-//TaxonX//DTD Taxonomic Treatment Publishing DTD v0 20100105//EN" "tax-treatment-NSO.dtd">
<tp:taxon-treatment xmlns:tp="http://www.plazi.org/taxpub"><tp:treatment-meta><mixed-citation publication-type="journal"><person-group><name><surname>Hertz</surname><given-names>Andreas</given-names></name><name><surname>Hauenschild</surname><given-names>Frank</given-names></name><name><surname>Lotzkat</surname><given-names>Sebastian</given-names></name><name><surname>Köhler</surname><given-names>Gunther</given-names></name></person-group><article-title>A new golden frog species of the genus 
                    <italic>Diasporus</italic> (Amphibia, Eleutherodactylidae) from the Cordillera Central, western Panama</article-title><source>Zookeys</source><day>21</day><month>5</month><year>2012</year><volume>2012</volume><issue>196</issue><fpage>23</fpage><lpage>46</lpage><pub-id pub-id-type="doi">10.3897/zookeys.196.2774</pub-id></mixed-citation></tp:treatment-meta><tp:nomenclature><tp:taxon-name>
                        <tp:taxon-name-part taxon-name-part-type="genus">Diasporus</tp:taxon-name-part>
                        <tp:taxon-name-part taxon-name-part-type="species">citrinobapheus</tp:taxon-name-part>
                    <object-id xmlns:xlink="http://www.w3.org/1999/xlink" xlink:type="simple">urn:lsid:zoobank.org:act:4A526693-CA45-44FC-9D9D-4F3064A47341</object-id>
								<object-id xmlns:xlink="http://www.w3.org/1999/xlink" xlink:type="simple">http://species-id.net/wiki/Diasporus_citrinobapheus</object-id>
								</tp:taxon-name><tp:taxon-status xmlns:xlink="http://www.w3.org/1999/xlink" xlink:type="simple">sp. n.</tp:taxon-status><xref ref-type="fig" rid="F1">Figures 1 A, B</xref><xref ref-type="fig" rid="F2">2</xref><xref ref-type="fig" rid="F3">3</xref><xref ref-type="fig" rid="F5">5</xref></tp:nomenclature><tp:treatment-sec sec-type="Holotype"><title>Holotype.</title><p>Adult male SMF 89814: collected on June 26, 2010 at 19:13 by Andreas Hertz and Sebastian Lotzkat at Quebrada Rasca (<named-content xmlns:xlink="http://www.w3.org/1999/xlink" content-type="dwc:verbatimCoordinates" xlink:type="simple">8.4851°N, 81.1727°W</named-content>, 790 m elevation), near Paredón, Comarca Ngöbe-Buglé, western Panama, approximately 50 airline km NNW of the city of Santiago and 20 airline km N of Cañazas, Veraguas.</p></tp:treatment-sec><tp:treatment-sec sec-type="Paratypes"><title>Paratypes.</title><p>All collected by Andreas Hertz and Sebastian Lotzkat at the type locality on June 26, 2010: MHCH 2370-71; SMF 89816; all adult males.</p></tp:treatment-sec><tp:treatment-sec sec-type="Referred specimens"><title>Referred specimens.</title><p>Adult males SMF 89817 and MHCH 2372: collected on July 01, 2010 by Andreas Hertz and Sebastian Lotzkat at the private reserve Willie Mazú, Comarca Ngöbe-Buglé (<named-content xmlns:xlink="http://www.w3.org/1999/xlink" content-type="dwc:verbatimCoordinates" xlink:type="simple">8.7903°N, 82.1989°W</named-content>, 681 m elevation); female SMF 89820: collected on March 31, 2009 by Andreas Hertz, Sebastian Lotzkat and Arcadio Carrizo at Cerro Negro, Parque Nacional Santa Fé, Veraguas (<named-content xmlns:xlink="http://www.w3.org/1999/xlink" content-type="dwc:verbatimCoordinates" xlink:type="simple">8.5691°N, 81.0988°W</named-content>, 730 m elevation).</p></tp:treatment-sec><tp:treatment-sec sec-type="Diagnosis"><title>Diagnosis.</title><p>A member of the genus <italic><tp:taxon-name>Diasporus</tp:taxon-name></italic> based on the following combination of characters: vocal slits and a single subgular vocal sac present, adult males without nuptial thumb pads; Finger I shorter than Finger II; Toe III much shorter than Toe V; subarticular tubercles on hands and feet flattened; no supernumerary tubercles on hands and feet; no tarsal fold or tubercle. <italic><tp:taxon-name>Diasporus citrinobapheus</tp:taxon-name></italic> differs from alldescribed members of its genus by the following combination of characters (for accounts, see <xref ref-type="table" rid="T1">Table 1</xref>): coloration bright yellow to orange in life (<xref ref-type="fig" rid="F1">Fig. 1 A</xref>); head almost as broad as long, but comparatively broad in relation to SVL; skin of dorsum smooth; venter coarsely areolate; tympanum covered by skin but annulus clearly visible; TD about 41% of ED; EL on average narrower than IOD; snout subacuminate in profile and rounded to subovoid in dorsal outline; disks of fingers and toes slightly expanded, disk covers of most fingers and toes spadate, but lacking papillae; disk pads of most fingers and toes triangular; subarticular tubercles of hands and feet rounded, very flat, almost not visible; vomerine odonthophores longish oval and widely separated; vomerine teeth weakly developed; upper eyelid usually smooth, very low pustules in some individuals; heel smooth. Its bright yellow to orange coloration distinguishes <italic><tp:taxon-name>Diasporus citrinobapheus</tp:taxon-name></italic> from almost all described Central American <italic><tp:taxon-name>Diasporus</tp:taxon-name></italic>, which, in spite of considerable variation, are all tan to gray or brownish to almost black. In <italic><tp:taxon-name>Diasporus hylaeformis</tp:taxon-name></italic> and <italic><tp:taxon-name>Diasporus ventrimaculatus</tp:taxon-name></italic>, the dorsal ground color can be suffused with pink or red. Only <italic><tp:taxon-name>Diasporus tigrillo</tp:taxon-name></italic> from Costa Rica, a species known only from two specimens, shows a yellowish coloration in life according to the original description (<xref ref-type="bibr" rid="B35">Savage 1997</xref>). <italic><tp:taxon-name>Diasporus citrinobapheus</tp:taxon-name></italic> differs from the two known specimens of <italic><tp:taxon-name>Diasporus tigrillo</tp:taxon-name></italic> in the following characters (character for <italic><tp:taxon-name>Diasporus tigrillo</tp:taxon-name></italic> in parentheses): SVLinadult males 17.3–19.7 mm (16.0–17.5 mm); dorsal skin absolutely smooth (dorsal skin with scattered low pus<!--PageBreak-->tules, best developed on dorsum); TD 32–45% of ED (54–57%); TL 40% of SVL (about 48%); distal subarticular tubercle of Finger and Toe I flat and rounded (weakly bifid); many weakly developed vomerine teeth in three to four close rows (a few vomerine teeth in two obliquely aligned and widely separated rows); dorsal surface uniformly bright yellow to orange, sometimes with irregularly distributed dark blotches (yellow<!--PageBreak--><!--PageBreak--> to orange dorsal coloration with dark brown spots confined to the pustules); ventral surfaces almost colorless and transparent, in some individuals with a fine dirty white speckling, except male vocal sac that is suffused with yellow (undersurfaces, including venter, yellow); coloration in preservative grayish-white with only a suggestion of yellow (brownish-ocher with dark brown dots; see comments in Discussion section for the usage of different preservation methods). Furthermore, <italic><tp:taxon-name>Diasporus citrinobapheus</tp:taxon-name></italic> superficially resembles the South American <italic><tp:taxon-name>Diasporus gularis</tp:taxon-name></italic> from western Ecuador and western Colombia in coloration (see photo in <xref ref-type="bibr" rid="B27">Lynch 2001</xref>, page 295 Fig. 7). <italic><tp:taxon-name>Diasporus gularis</tp:taxon-name></italic> has been described comprehensively by <xref ref-type="bibr" rid="B28">Lynch and Duellman (1997)</xref>. According to them, adult <italic><tp:taxon-name>Diasporus gularis</tp:taxon-name></italic> are larger (SVL in males 20.2–21.6 mm, in females 23.3–24.8 mm) than <italic><tp:taxon-name>Diasporus citrinobapheus</tp:taxon-name></italic> (males 17.3–19.7 mm, single known female 21.8 mm). Moreover, <italic><tp:taxon-name>Diasporus gularis</tp:taxon-name></italic> shows basal webbings between toes and some specimens have papillae at the apex of the disk pad on some toes, whereas there are no such papillae, and no webbing between toes of <italic><tp:taxon-name>Diasporus citrinobapheus</tp:taxon-name></italic>. The posterior surfaces of thighs are brown in <italic><tp:taxon-name>Diasporus gularis</tp:taxon-name></italic>, but yellow to orange in <italic><tp:taxon-name>Diasporus citrinobapheus</tp:taxon-name></italic>. Moreover, the choanae are long, oval, and not concealed by the palatal shelf of the maxillary arch in <italic><tp:taxon-name>Diasporus gularis</tp:taxon-name></italic>, whereas they are round, orientated extremely laterally on palate, and partially concealed by the palatal shelf of the maxillary arch in <italic><tp:taxon-name>Diasporus citrinobapheus</tp:taxon-name></italic>.</p><fig id="F1" position="float" orientation="portrait"><label>Figure 1.</label><caption><p><bold>A–B</bold> Holotype of<italic><tp:taxon-name>Diasporus citrinobapheus</tp:taxon-name></italic> (SMF 89814, adult male): <bold>A</bold>in life <bold>B</bold> in preservative. <bold>C</bold> <italic><tp:taxon-name>Diasporus tigrillo</tp:taxon-name></italic> in preservative (LACM 146212, holotype, adult male), note dark brown spots. Pictures are not at the same scale.</p></caption><graphic xmlns:xlink="http://www.w3.org/1999/xlink" xlink:href="ZooKeys-196-023-g001.jpg" position="float" orientation="portrait" xlink:type="simple"/></fig><table-wrap id="T1" position="float" orientation="portrait"><label>Table 1.</label><caption><p>Morphological measurements of <italic><tp:taxon-name>Diasporus citrinobapheus</tp:taxon-name></italic> in comparison with other described species of the genus from western Panama and southern Costa Rica (mean±SD, min–max). See Materials and Methods for abbreviations.</p></caption><table><tbody><tr><th rowspan="1" colspan="1"><bold>Character</bold></th><th rowspan="1" colspan="2"><bold><italic><tp:taxon-name>Diasporus citrinobapheus</tp:taxon-name></italic></bold></th><th rowspan="1" colspan="2"><bold><italic><tp:taxon-name>Diasporus diastema</tp:taxon-name></italic></bold></th><th rowspan="1" colspan="2"><bold><italic><tp:taxon-name>Diasporus hylaeformis</tp:taxon-name></italic></bold></th><th rowspan="1" colspan="2"><bold><italic><tp:taxon-name>Diasporus ventrimaculatus</tp:taxon-name></italic></bold></th><th rowspan="1" colspan="2"><bold><italic><tp:taxon-name>Diasporus vocator</tp:taxon-name></italic></bold></th><th rowspan="1" colspan="1"><bold><italic><tp:taxon-name>Diasporus tigrillo</tp:taxon-name></italic></bold></th></tr><tr><td rowspan="1" colspan="1"/><td rowspan="1" colspan="1">male (n=6)</td><td rowspan="1" colspan="1">female (n=1)</td><td rowspan="1" colspan="1">male (n=20)</td><td rowspan="1" colspan="1">female (n=22)</td><td rowspan="1" colspan="1">male (n=9)</td><td rowspan="1" colspan="1">female (n=5)</td><td rowspan="1" colspan="1">male (n=6)</td><td rowspan="1" colspan="1">female (n=2)</td><td rowspan="1" colspan="1">male (n=4)</td><td rowspan="1" colspan="1">female (n=6)</td><td rowspan="1" colspan="1">male (n=2)</td></tr><tr><td rowspan="1" colspan="1">SVL (mm)</td><td rowspan="1" colspan="1">18.7±0.63 (17.3–19.7)</td><td rowspan="1" colspan="1">21.8</td><td rowspan="1" colspan="1">18.7±1.62 (15.9–22.1)</td><td rowspan="1" colspan="1">18.7±2.58 (15.0–23.5)</td><td rowspan="1" colspan="1">19.1±1.30 (16.9–20.9)</td><td rowspan="1" colspan="1">21.2±0.97 (19.2–21.7)</td><td rowspan="1" colspan="1">21.8±1.2 (20.2–23.5)</td><td rowspan="1" colspan="1">23.9±0.8 (23.2–24.7)</td><td rowspan="1" colspan="1">15.3±2.18 (12.2–17.2)</td><td rowspan="1" colspan="1">14.7±2.18 (13.6–15.7)</td><td rowspan="1" colspan="1">16.8 (16.0–17.5) </td></tr><tr><td rowspan="1" colspan="1">DW/LF III</td><td rowspan="1" colspan="1">0.23±0.03 (0.18–0.26)</td><td rowspan="1" colspan="1">0.23</td><td rowspan="1" colspan="1">0.36±0.06 (0.21–0.44)</td><td rowspan="1" colspan="1">0.32±0.07 (0.21–0.44)</td><td rowspan="1" colspan="1">0.31±0.03 (0.27–0.36)</td><td rowspan="1" colspan="1">0.32±0.02 (0.29–0.34)</td><td rowspan="1" colspan="1">-</td><td rowspan="1" colspan="1">-</td><td rowspan="1" colspan="1">0.26±0.06 (0.19–0.32)</td><td rowspan="1" colspan="1">0.32±0.06 (0.24–0.42)</td><td rowspan="1" colspan="1">-</td></tr><tr><td rowspan="1" colspan="1">DW/LT IV</td><td rowspan="1" colspan="1">0.14±0.03 (0.11–0.18)</td><td rowspan="1" colspan="1">0.17</td><td rowspan="1" colspan="1">0.23±0.05 (0.15–0.32)</td><td rowspan="1" colspan="1">0.22±0.05 (0.11–0.29)</td><td rowspan="1" colspan="1">0.22±0.03 (0.18–0.26)</td><td rowspan="1" colspan="1">0.22±0.02 (0.20–0.24)</td><td rowspan="1" colspan="1">-</td><td rowspan="1" colspan="1">-</td><td rowspan="1" colspan="1">0.17±0.03 (0.13–0.19)</td><td rowspan="1" colspan="1">0.17±0.03 (0.14–0.19)</td><td rowspan="1" colspan="1">-</td></tr><tr><td rowspan="1" colspan="1">HL/SVL</td><td rowspan="1" colspan="1">0.41±0.01 (0.39–0.44)</td><td rowspan="1" colspan="1">0.40</td><td rowspan="1" colspan="1">0.39±0.02 (0.35–0.44)</td><td rowspan="1" colspan="1">0.41±0.02 (0.36–0.44)</td><td rowspan="1" colspan="1">0.39±0.02 (0.35–0.43)</td><td rowspan="1" colspan="1">0.39±0.02 (0.37–0.42)</td><td rowspan="1" colspan="1">0.33</td><td rowspan="1" colspan="1">0.35</td><td rowspan="1" colspan="1">0.38±0.02 (0.35–0.41)</td><td rowspan="1" colspan="1">0.38±0.02 (0.35–0.42)</td><td rowspan="1" colspan="1">0.39 (0.38–0.40)</td></tr><tr><td rowspan="1" colspan="1">HW/SVL</td><td rowspan="1" colspan="1">0.37±0.01 (0.35–0.38)</td><td rowspan="1" colspan="1">0.36</td><td rowspan="1" colspan="1">0.36±0.02 (0.33–0.39)</td><td rowspan="1" colspan="1">0.36±0.02 (0.32–0.39)</td><td rowspan="1" colspan="1">0.37±0.01 (0.35–0.39)</td><td rowspan="1" colspan="1">0.36±0.02 (0.35–0.40)</td><td rowspan="1" colspan="1">0.39</td><td rowspan="1" colspan="1">0.40</td><td rowspan="1" colspan="1">0.34±0.02 (0.31–0.36)</td><td rowspan="1" colspan="1">0.34±0.02 (0.31–0.36)</td><td rowspan="1" colspan="1">0.36 (0.34–0.37)</td></tr><tr><td rowspan="1" colspan="1">HW/HL</td><td rowspan="1" colspan="1">0.91±0.03 (0.88–0.97)</td><td rowspan="1" colspan="1">0.90</td><td rowspan="1" colspan="1">0.91±0.06 (0.79–1.01)</td><td rowspan="1" colspan="1">0.90±0.06 (0.78–1.04)</td><td rowspan="1" colspan="1">0.94±0.05 (0.85–1.00)</td><td rowspan="1" colspan="1">0.92±0.04 (0.85–0.96)</td><td rowspan="1" colspan="1">1.15</td><td rowspan="1" colspan="1">1.14</td><td rowspan="1" colspan="1">0.89±0.08 (0.79–0.96)</td><td rowspan="1" colspan="1">0.89±0.08 (0.86–0.95)</td><td rowspan="1" colspan="1">0.92 (0.85–0.99)</td></tr><tr><td rowspan="1" colspan="1">TL/SVL</td><td rowspan="1" colspan="1">0.41±0.01 (0.40–0.42)</td><td rowspan="1" colspan="1">0.42</td><td rowspan="1" colspan="1">0.40±0.04 (0.35–0.51)</td><td rowspan="1" colspan="1">0.42±0.05 (0.36–0.56)</td><td rowspan="1" colspan="1">0.39±0.01 (0.37–0.42)</td><td rowspan="1" colspan="1">0.39±0.05 (0.35–0.47)</td><td rowspan="1" colspan="1">0.50</td><td rowspan="1" colspan="1">0.51</td><td rowspan="1" colspan="1">0.40±0.02 (0.38–0.43)</td><td rowspan="1" colspan="1">0.38±0.02 (0.36–0.42)</td><td rowspan="1" colspan="1">0.48 (0.46–0.50)</td></tr><tr><td rowspan="1" colspan="1">EL/IOD</td><td rowspan="1" colspan="1">0.98±0.12 (0.83–1.12)</td><td rowspan="1" colspan="1">0.94</td><td rowspan="1" colspan="1">1.04±0.10 (0.89–1.24)</td><td rowspan="1" colspan="1">1.12±0.18 (0.89–1.62)</td><td rowspan="1" colspan="1">1.01±0.12 (0.88–1.24)</td><td rowspan="1" colspan="1">1.07±0.10 (0.88–1.19)</td><td rowspan="1" colspan="1">0.86</td><td rowspan="1" colspan="1">1.00</td><td rowspan="1" colspan="1">1.07±0.12 (0.95–1.24)</td><td rowspan="1" colspan="1">1.43±0.12 (1.25–1.59)</td><td rowspan="1" colspan="1">-</td></tr><tr><td rowspan="1" colspan="1">ED/HL</td><td rowspan="1" colspan="1">0.32±0.03 (0.28–0.36)</td><td rowspan="1" colspan="1">0.32</td><td rowspan="1" colspan="1">0.29±0.04 (0.22–0.35)</td><td rowspan="1" colspan="1">0.29±0.04 (0.21–0.37)</td><td rowspan="1" colspan="1">0.30±0.03 (0.27–0.35)</td><td rowspan="1" colspan="1">0.28±0.03 (0.22–0.30)</td><td rowspan="1" colspan="1">0.37</td><td rowspan="1" colspan="1">0.39</td><td rowspan="1" colspan="1">0.33±0.01 (0.32–035)</td><td rowspan="1" colspan="1">0.34±0.01 (0.33–0.37)</td><td rowspan="1" colspan="1">0.32 (0.28–0.35)</td></tr><tr><td rowspan="1" colspan="1">TD/ED</td><td rowspan="1" colspan="1">0.39±0.07 (0.32–0.45)</td><td rowspan="1" colspan="1">0.32</td><td rowspan="1" colspan="1">0.38±0.09 (0.27–0.65)</td><td rowspan="1" colspan="1">0.37±0.08 (0.19–0.52)</td><td rowspan="1" colspan="1">0.42±0.07 (0.30–0.52)</td><td rowspan="1" colspan="1">0.45±0.03 (0.42–0.50)</td><td rowspan="1" colspan="1">0.48</td><td rowspan="1" colspan="1">0.47</td><td rowspan="1" colspan="1">0.36±0.07 (0.30–0.44)</td><td rowspan="1" colspan="1">0.43±0.07 (0.33–0.50)</td><td rowspan="1" colspan="1">0.55 (0.54–0.57)</td></tr><tr><td rowspan="1" colspan="1">ED/SVL</td><td rowspan="1" colspan="1">0.13±0.01 (0.11–0.15)</td><td rowspan="1" colspan="1">0.13</td><td rowspan="1" colspan="1">0.11±0.20 (0.08–0.13)</td><td rowspan="1" colspan="1">0.12±0.13 (0.09–0.15)</td><td rowspan="1" colspan="1">0.12±0.01 (0.10–0.14)</td><td rowspan="1" colspan="1">0.11±0.01 (0.09–0.12)</td><td rowspan="1" colspan="1">0.12</td><td rowspan="1" colspan="1">0.13</td><td rowspan="1" colspan="1">0.13±0.01 (0.12–0.13)</td><td rowspan="1" colspan="1">0.13±0.01 (0.12–0.14)</td><td rowspan="1" colspan="1">0.12 (0.11–0.13)</td></tr></tbody></table></table-wrap></tp:treatment-sec><tp:treatment-sec sec-type="Description"><title>Description of the holotype.</title><p>An adult male; measurements (in mm): SVL 18.4, LF III 2.4, LT IV 4.2, DWF III 0.6, DWT IV 0.5, HL 7.2, HW 7.0, TL 7.8, EL 2.6, IOD 2.9, TD 0.8, ED 2.4; dorsal skin smooth; venter coarsely areolate; no discoidal fold; upper eyelid smooth; snout subovoid in dorsal outline and subacuminate in profile; nostrils weakly protuberant, directed dorsolaterally; head slightly longer than wide, width 97% of length; HW 38% of SVL; canthus rostralis indistinct; ED 36% of HL and 13% of SVL; EL 90% of IOD; TD 33% of ED (<xref ref-type="fig" rid="F2">Fig. 2 A</xref>); choanae round, orientated extremely laterally on palate, partially concealed by palatal shelf of maxillary arch; elliptical vomerine odonthophores, posteromedian to choanae, which are widely separated from each other, with four rows of weakly developed, short teeth; legs short in relation to body; TL 42% of SVL; relative finger length: I&lt;II=IV&lt;III; all fingers with disks, slightly wider than digits, on Fingers II–IV wider than on Finger I; relative toe length: I&lt;II&lt;III&lt;V&lt;IV, Toe V much longer than toe III; tip of Toe V extending to distal subarticular tubercle on Toe IV; tip of Toe III extending to penultimate subarticular tubercle on Toe IV; disks on Toes III–V larger than on I–II; disk covers spadate, lacking papillae; no supernumerary tubercles (<xref ref-type="fig" rid="F2">Figs 2 B,C</xref>).</p><fig id="F2" position="float" orientation="portrait"><label>Figure 2.</label><caption><p>Holotype of<italic><tp:taxon-name>Diasporus citrinobapheus</tp:taxon-name></italic> (SMF 89814, adult male): <bold>A</bold> Lateral view of head <bold>B</bold> Ventral view of right hand. <bold>C</bold> Ventral view of right foot. Scale bars = 1 mm.</p></caption><graphic xmlns:xlink="http://www.w3.org/1999/xlink" xlink:href="ZooKeys-196-023-g002.jpg" position="float" orientation="portrait" xlink:type="simple"/></fig></tp:treatment-sec><tp:treatment-sec sec-type="Etymology"><title>Etymology.</title><p>The specific name <italic>citrinobapheus</italic> is a noun in apposition and is derived from the Greek words <italic>citrinos</italic> (citrin-yellow) and <italic>bapheus</italic> (dyer) referring to the yellow body color that dyes one’s fingers yellowish when the frog is handled. Although we could observe this phenomenon in a few other species of <italic><tp:taxon-name>Diasporus</tp:taxon-name></italic> too, it is notably evident in the new species.</p></tp:treatment-sec><tp:treatment-sec sec-type="Coloration in life"><title>Coloration in life.</title><p>All examined specimens show shades of bright yellow and orange dorsally; some have dark grayish and/or whitish-grayish spots (<xref ref-type="fig" rid="F3">Fig. 3</xref>). Ventral surfaces are almost achlorophyllaceous and transparent apart from the yellow male vocal sac.</p><fig id="F3" position="float" orientation="portrait"><label>Figure 3.</label><caption><p>Variation in coloration pattern in life of <italic><tp:taxon-name>Diasporus citrinobapheus</tp:taxon-name></italic> from different localities: <bold>A</bold> Female SMF 89820 from Cerro Negro, Parque Nacional de Santa Fé (Veraguas, Panama) with dirty orange coloration <bold>B</bold> Male SMF 89816 from type locality Paredón (Comarca Ngöbe-Buglé, Panama) with immaculate yellow coloration <bold>C</bold> Male MHCH 2372 from Willie Mazú (Comarca Ngöbe-Buglé, Panama) with intense mottling <bold>D</bold> Male SMF 89817 from Willie Mazú (Comarca Ngöbe-Buglé, Panama) with intermediate mottling.</p></caption><graphic xmlns:xlink="http://www.w3.org/1999/xlink" xlink:href="ZooKeys-196-023-g003.jpg" position="float" orientation="portrait" xlink:type="simple"/></fig><p>MHCH 2372 (<xref ref-type="fig" rid="F3">Fig. 3 C</xref>): Dorsal ground color Orange Yellow (18); posterior and anterior surfaces of thighs Chrome Orange (16); Raw Umber (23) interorbital and postocular stripes formed by very fine mottling; dorsum with five Dark Grayish Brown (20) blotches, forming a pattern like the five dots on a dice; scattered Dark Grayish Brown (20) blotches on dorsal surfaces of limbs; disk covers Blackish Neutral Gray (82), with white rings at the base; ventral surface of hind limbs Chrome Orange (16); ventral surface of body transparent with dirty white mottling; vocal sac white with a suggestion of Spectrum Yellow (55).</p><p>SMF 89820 (<xref ref-type="fig" rid="F3">Fig. 3 A</xref>): In the only female, coloration in life has been recorded as follows: Dorsal surface Yellow Ocher (123 C); a Chamois (123 D) interorbital bar; anterior and posterior surfaces of thighs Chrome Orange (16); venter almost transparent; upper surfaces of disks Sepia (119) with dirty white spots and a dirty white ring around base; gular region Smoke Gray (44).</p></tp:treatment-sec><tp:treatment-sec sec-type="Coloration in preservative (70% alcohol)"><title>Coloration in preservative (70% alcohol).</title><p>In preservation the bright yellow and orange colors fade rapidly to a pale grayish yellow (<xref ref-type="fig" rid="F1">Fig. 1 B</xref>) with scattered dark gr<!--PageBreak-->ayish blotches in some individuals. Legs pale orange; vocal sac pale yellow in males; gular area in females pale gray; tips of digits dark grayish black. Dark grayish black eyeballs shining through skin when head is viewed dorsally.</p></tp:treatment-sec><tp:treatment-sec sec-type="Variation"><title>Variation.</title><p>Compared to other species of this genus, the individuals of <italic><tp:taxon-name>Diasporus citrinobapheus</tp:taxon-name></italic> available to us exhibit only little variation in their coloration (<xref ref-type="fig" rid="F3">Fig. 3</xref>). All show a yellow to orange dorsal ground color in life. This can either appear bright and clear or somewhat dirty, depending on the pigment translocation within the melanophores in the frog’s skin. In some individuals, higher concentrations of melanophores in certain areas of the dorsum form dark blotches or stripes. This is especially the case in the two specimens from Willie Mazú (<xref ref-type="fig" rid="F3">Figs 3 C, D</xref>). The most frequent pattern of <!--PageBreak-->this type is an interorbital bar, which in most cases is darker than ground color along the anterior edge of the bar and lighter than ground color along the posterior edge. In addition, some individuals show dark brown blotches on the limbs and less frequently also on the dorsum. Most individuals show additional small whitish spots, in particular under and around the eyes, as well as scattered across the forelimbs. In the male SMF 89816 from the type locality (<xref ref-type="fig" rid="F3">Fig. 3 B</xref>) the dark and white markings on and around the disk covers are not as pronouncedly contrasting as in the other individuals examined.<!--PageBreak--></p></tp:treatment-sec><tp:treatment-sec sec-type="Molecular genetics"><title>Molecular genetics.</title><p>The distinctiveness of <italic><tp:taxon-name>Diasporus citrinobapheus</tp:taxon-name></italic> is supported by the analysis of the 16S mitochondrial rRNA gene (<xref ref-type="fig" rid="F4">Fig. 4</xref>). The four individuals we examined form a distinct cluster that appears separated from the other members for which 16S sequences are available. The mean genetic distance among the four specimens of <italic><tp:taxon-name>Diasporus citrinobapheus</tp:taxon-name></italic> is 0.3%. In our consensus tree (<xref ref-type="fig" rid="F4">Fig. 4 A</xref>) it appears to be most closely related to the candidate species <italic><tp:taxon-name>Diasporus aff. diastema</tp:taxon-name></italic> from El Copé, from which it is separated by a mean genetic distance of 1.8%. In the haplotype network analysis (<xref ref-type="fig" rid="F4">Fig. 4 B</xref>) both clades form unconnected subnetworks, indicating a differentiation at species level (<xref ref-type="fig" rid="F4">Fig. 4 C</xref>). The mean genetic distance to the next closest relative <italic><tp:taxon-name>Diasporus quidditus</tp:taxon-name></italic> is 6.6% for <italic><tp:taxon-name>Diasporus citrinobapheus</tp:taxon-name></italic> and 7% for <italic><tp:taxon-name>Diasporus aff. diastema</tp:taxon-name></italic>.</p><fig id="F4" position="float" orientation="portrait"><label>Figure 4.</label><caption><p>Results of 16S mtDNA analysis. <bold>A</bold> Consensus tree from Maximum Likelihood analysis. Scale bar refers to substitutions per site. Bootstrap support values before the slash correspond to Maximum Likelihood analysis, those after the slash to the Maximum Parsimony consensus tree of exactly the same topology. Numbers behind branches refer to respective museum numbers <bold>B</bold> Parsimony network derived from the same alignment, with each node representing a unique haplotype separated by one substitutional step from its nearest neighbor. Rectangles are haplotypes of analyzed sequences, circles are haplotypes missing in our sample <bold>C</bold> Tentative taxonomic implication. Bar breaks indicate assumed species boundaries. Names refer to morphological determination or GenBank taxonomic identity. </p></caption><graphic xmlns:xlink="http://www.w3.org/1999/xlink" xlink:href="ZooKeys-196-023-g004.jpg" position="float" orientation="portrait" xlink:type="simple"/></fig></tp:treatment-sec><tp:treatment-sec sec-type="Vocalization of holotype"><title>Vocalization of holotype.</title><p>We recorded a 3 min, 43.5 seconds portion of the advertisement call of the holotype that yielded a total of 63 calls. An exemplary visualization of the call structure is given in <xref ref-type="fig" rid="F5">Fig. 5 A</xref>. Relative humidity during recording was 95.3% <!--PageBreak-->at an air temperature of 24.5 °C. As in other members of the genus, the call consists of a single note, even though calls sound like a “whistle,” rather than the typical “tink” usually emitted by members of the genus <italic><tp:taxon-name>Diasporus</tp:taxon-name></italic> (<xref ref-type="bibr" rid="B36">Savage 2002</xref>; <xref ref-type="bibr" rid="B3">Chaves et al. 2009</xref>). The 63 recorded calls are organized in five call groups of 8–17 calls per group (12.8±3.2). A call group lasts 19.8–34.1 s (25.0±5.7). Intervals between call groups range from 15.7–33.2 s (21.6±8.0) and intervals between calls within a call group range from 0.57–5.77 s (1.93±1.2). Call group rate is 1.34 call groups per minute; call rate within a call group varies from 23.4–40.8 calls per minute (32.0±6.3). Call duration varies from 0.13–0.18 s (0.16±0.01). There is a rather weak frequency modulation of 190–470 Hz (370±65). The spectrum of frequencies within a call range from a mean minimum of 2890±44 Hz to a mean maximum of 3260±44 Hz. Fundamental and dominant frequencies are identical at about 2950 Hz. The dominant frequency, as the frequency with the greatest energy in the signal, is reached about 0.05 s after initiation of the call.</p><fig id="F5" position="float" orientation="portrait"><label>Figure 5.</label><caption><p><bold>A</bold> Visualizations of an advertisement call (Hanning window function, FFT 512, 0.8 overlap) of <italic><tp:taxon-name>Diasporus citrinobapheus</tp:taxon-name></italic> (holotype, SMF 89814) recorded in Paredón, Comarca Ngöbe-Buglé, Panama, at 24.5°C air temperature and 95.3% relative humidity. Clockwise from top left: Oscillogram of a call group; Oscillogram of the penultimate call in the shown call group; Power spectrum showing the dominant frequency of the penultimate call in the shown call group; Spectrogram of the penultimate call in the shown call group <bold>B–D</bold> Different call positions of male <italic><tp:taxon-name>Diasporus citrinobapheus</tp:taxon-name></italic>: <bold>B</bold> Male holotype (SMF 89814) from Paredón calling on dead leaves in dense vegetation about 2 meters above ground level; <bold>C</bold> Male paratype (MHCH 2371) from Paredón on green leaf about 3 m above ground level <bold>D</bold> Male specimen (SMF 89817) from Willie Mazú referred to as <italic><tp:taxon-name>Diasporus citrinobapheus</tp:taxon-name></italic> calling from an elevated position on the underside of a leaf.</p></caption><graphic xmlns:xlink="http://www.w3.org/1999/xlink" xlink:href="ZooKeys-196-023-g005.jpg" position="float" orientation="portrait" xlink:type="simple"/></fig></tp:treatment-sec><tp:treatment-sec sec-type="Vocalizations of paratypes and referred specimens"><title>Vocalizations of paratypes and referred specimens.</title><p>In addition to the holotype, we recorded and analyzed the advertisement calls of two paratypes (SMF 89816, MHCH 2371) and one referred specimen (SMF 89817). Summing up, the advertisement call of <italic><tp:taxon-name>Diasporus citrinobapheus</tp:taxon-name></italic> sounds like a whistle, is organized in call groups, has a call duration of 0.14–0.16 s in average and a dominant frequency of 2860–3040 Hz (see all parameters in <xref ref-type="table" rid="T2">Table 2</xref>). While the paratypes vary only little in call parameters, SMF 89817 shows obvious differences regarding call duration, call interval, and call rate (see Discussion section for details).</p><table-wrap id="T2" position="float" orientation="portrait"><label>Table 2.</label><caption><p>Variation in advertisement call parameters in four male specimens referred to as <italic><tp:taxon-name>Diasporus citrinobapheus</tp:taxon-name></italic> (mean±SD, min–max). </p></caption><table><tbody><tr><th rowspan="1" colspan="1"/><th rowspan="1" colspan="1"><bold>SMF 89814</bold></th><th rowspan="1" colspan="1"><bold>SMF 89816</bold></th><th rowspan="1" colspan="1"><bold>MHCH 2371</bold></th><th rowspan="1" colspan="1"><bold>SMF 89817</bold></th></tr><tr><td rowspan="1" colspan="1">Temperature / RH during recording</td><td rowspan="1" colspan="1">24.5° C/95.3 %</td><td rowspan="1" colspan="1">24.3° C/93.5 %</td><td rowspan="1" colspan="1">24.6° C/93.6 %</td><td rowspan="1" colspan="1">21.8° C/100 %</td></tr><tr><td rowspan="1" colspan="1">Total recording time (min)</td><td rowspan="1" colspan="1">3.73</td><td rowspan="1" colspan="1">1.35</td><td rowspan="1" colspan="1">1.66</td><td rowspan="1" colspan="1">3.03</td></tr><tr><td rowspan="1" colspan="1">Number of call groups recorded</td><td rowspan="1" colspan="1">5</td><td rowspan="1" colspan="1">2</td><td rowspan="1" colspan="1">1</td><td rowspan="1" colspan="1">4</td></tr><tr><td rowspan="1" colspan="1">Number of calls recorded</td><td rowspan="1" colspan="1">63</td><td rowspan="1" colspan="1">26</td><td rowspan="1" colspan="1">11</td><td rowspan="1" colspan="1">68</td></tr><tr><td rowspan="1" colspan="1">Call group rate (call groups / min)</td><td rowspan="1" colspan="1">1.34</td><td rowspan="1" colspan="1">1.48</td><td rowspan="1" colspan="1">0.6</td><td rowspan="1" colspan="1">1.32</td></tr><tr><td rowspan="1" colspan="1">Call group duration (s)</td><td rowspan="1" colspan="1">25.0±5.7 19.8–34.1</td><td rowspan="1" colspan="1">23.0±9.5 16.3–29.7</td><td rowspan="1" colspan="1">19.0</td><td rowspan="1" colspan="1">20.6±8.5 12.5–28.5</td></tr><tr><td rowspan="1" colspan="1">Calls per group </td><td rowspan="1" colspan="1">12.8±3.2 8–17</td><td rowspan="1" colspan="1">11–15</td><td rowspan="1" colspan="1">11</td><td rowspan="1" colspan="1">16.6±5.7 10–22</td></tr><tr><td rowspan="1" colspan="1">Call group interval (s)</td><td rowspan="1" colspan="1">21.6±8.0 15.7–33.2</td><td rowspan="1" colspan="1">26.84</td><td rowspan="1" colspan="1">&gt;78</td><td rowspan="1" colspan="1">25±16.7 10.9–43.5</td></tr><tr><td rowspan="1" colspan="1">Call rate over entire recording (calls/min)</td><td rowspan="1" colspan="1">16.9</td><td rowspan="1" colspan="1">19.3</td><td rowspan="1" colspan="1">6.63</td><td rowspan="1" colspan="1">22.4</td></tr><tr><td rowspan="1" colspan="1">Call rate within a call group (calls/min)</td><td rowspan="1" colspan="1">32±6.3 23.4–40.8</td><td rowspan="1" colspan="1">35.4±7.1 30.3–40.4</td><td rowspan="1" colspan="1">35</td><td rowspan="1" colspan="1">50±6.8 44.2–60</td></tr><tr><td rowspan="1" colspan="1">Call duration (s)</td><td rowspan="1" colspan="1">0.157±0.01 0.126–0.178</td><td rowspan="1" colspan="1">0.162±0.01 0.143–0.174 </td><td rowspan="1" colspan="1">0.156±0.003 0.151 – 0.162</td><td rowspan="1" colspan="1">0.141±0.01 0.114–0.167</td></tr><tr><td rowspan="1" colspan="1">Call interval (s)</td><td rowspan="1" colspan="1">1.93±1.2 0.57–5.77</td><td rowspan="1" colspan="1">1.74±1.4 0.63–3.77</td><td rowspan="1" colspan="1">1.71±0.75 0.85 – 2.85</td><td rowspan="1" colspan="1">1.15±0.49 0.55–2.58</td></tr><tr><td rowspan="1" colspan="1">Dominant frequency (Hz)</td><td rowspan="1" colspan="1">2953±0</td><td rowspan="1" colspan="1">3010±75 2859–3140</td><td rowspan="1" colspan="1">2859±0</td><td rowspan="1" colspan="1">2965±32 2953–3046</td></tr><tr><td rowspan="1" colspan="1">Minimum frequency (Hz)</td><td rowspan="1" colspan="1">2889±44 2859–2953 </td><td rowspan="1" colspan="1">2776±31 2765–2859</td><td rowspan="1" colspan="1">2671±0</td><td rowspan="1" colspan="1">2939±33 2895–2953</td></tr><tr><td rowspan="1" colspan="1">Maximum frequency (Hz)</td><td rowspan="1" colspan="1">3257±44 3140–3328</td><td rowspan="1" colspan="1">3184±61 3064–3234</td><td rowspan="1" colspan="1">3029±38 2953–3046</td><td rowspan="1" colspan="1">3290±74 3140–3421</td></tr><tr><td rowspan="1" colspan="1">Frequency modulation (Hz)</td><td rowspan="1" colspan="1">367 188–469</td><td rowspan="1" colspan="1">407 281–468</td><td rowspan="1" colspan="1">358 281–375</td><td rowspan="1" colspan="1">351 281–375</td></tr></tbody></table></table-wrap></tp:treatment-sec><tp:treatment-sec sec-type="Geographical distribution and natural history notes"><title>Geographical distribution and natural history notes.</title><p>So far, <italic><tp:taxon-name>Diasporus citrinobapheus</tp:taxon-name></italic> has been found on the Caribbean slopes of the western Serranía de Tabasará and on both Pacific and Caribbean slopes of the eastern Serranía de Tabasará (<xref ref-type="fig" rid="F6">Fig. 6</xref>) at intermediate elevations from 680 to 790 m.a.s.l. Males call from very dense vegetation and are difficult to spot. They are almost only detectable by following their characteristic vocalization. Vocal activity is highest just after dusk and finally stops when it<!--PageBreak--> becomes dark. Calling height ranges from near ground level up to three meters above ground. Calling position can be either on the upper side of a leaf or on its underside (<xref ref-type="fig" rid="F4">Figs 4 B–D</xref>). The only female (SMF 89820) was found at daytime (15:00 h) inside an involute, young plantain leaf that apparently served as a daytime hiding place. The species does not seem to be limited to mature forest, but is also found in secondary growth and plantations. However, it appears to avoid open habitats like pasture land.</p><fig id="F6" position="float" orientation="portrait"><label>Figure 6.</label><caption><p>Distribution map of <italic><tp:taxon-name>Diasporus citrinobapheus</tp:taxon-name></italic> and type localities of other species in the genus in Panama and Costa Rica. <bold>Solid triangle:</bold> Paredón, Comarca Ngöbe-Buglé, type locality of <italic><tp:taxon-name>Diasporus citrinobapheus</tp:taxon-name></italic>. <bold>Hollow triangles:</bold> Additional collection sites of <italic><tp:taxon-name>Diasporus citrinobapheus</tp:taxon-name></italic>: Private Reserve Willie Mazú in the west, and Cerro Negro (Parque Nacional Santa Fé, Veraguas) in the east. <bold>Inverted triangle:</bold> Agua Buena, Puntarenas, Costa Rica, type locality of <italic><tp:taxon-name>Diasporus vocator</tp:taxon-name></italic>. <bold>Pentagon:</bold> Valle del Silencio, at the provincial boarder between Puntarenas and Limón, Costa Rica, type locality of <italic><tp:taxon-name>Diasporus ventrimaculatus</tp:taxon-name></italic>. <bold>Square:</bold> Cerro Utyum, Limón, Costa Rica, type locality of <italic><tp:taxon-name>Diasporus hylaeformis</tp:taxon-name></italic>. <bold>Circle:</bold> Río Lari, Limón, Costa Rica, type locality of <italic><tp:taxon-name>Diasporus tigrillo</tp:taxon-name></italic>. <bold>Diamond:</bold> Margarita, Colón, Panama, type locality of <italic><tp:taxon-name>Diasporus diastema</tp:taxon-name></italic>. Dashed lines represent provincial borders. Solid lines represent coast line and national border.</p></caption><graphic xmlns:xlink="http://www.w3.org/1999/xlink" xlink:href="ZooKeys-196-023-g006.jpg" position="float" orientation="portrait" xlink:type="simple"/></fig></tp:treatment-sec><ref-list><ref id="B35"><mixed-citation xmlns:xlink="http://www.w3.org/1999/xlink" xlink:type="simple"><person-group><name name-style="western"><surname>Savage</surname><given-names>JM</given-names></name></person-group> (<year>1997</year>)<article-title> A new species of rainfrog of the <italic>Eleutherodactylus diastema</italic> group from the Alta Talamanca region of Costa Rica.</article-title><source>Amphibia-Reptilia </source><volume>18</volume>: <fpage>241</fpage>-<lpage>247</lpage>. doi: <ext-link ext-link-type="uri" xlink:href="http://dx.doi.org/10.1163/156853897X00125" xlink:type="simple">10.1163/156853897X00125</ext-link></mixed-citation></ref><ref id="B27"><mixed-citation xmlns:xlink="http://www.w3.org/1999/xlink" xlink:type="simple"><person-group><name name-style="western"><surname>Lynch</surname><given-names>JD</given-names></name></person-group> (<year>2001</year>)<article-title> Three new rainfrogs of the <italic>Eleutherodactylus diastema</italic> group from Colombia and Panama.</article-title><source>Revista de la Academia Colombiana de Ciencias Exactas, Físicas y Naturales </source><volume>25</volume>: <fpage>287</fpage>-<lpage>297</lpage>.</mixed-citation></ref><ref id="B28"><mixed-citation xmlns:xlink="http://www.w3.org/1999/xlink" xlink:type="simple"><person-group><name name-style="western"><surname>Lynch</surname><given-names>JD</given-names></name><name name-style="western"><surname>Duellman</surname><given-names>WE</given-names></name></person-group> (<year>1997</year>)<source> Frogs of the genus <italic>Eleutherodactylus</italic> in western Ecuador: Systematics, Ecology, and Biogeography.</source><publisher-name>The University of Kansas Natural History Museum, Lawrence, Kansas</publisher-name>, <publisher-loc>USA</publisher-loc>, <lpage>236</lpage> pp.</mixed-citation></ref><ref id="B36"><mixed-citation xmlns:xlink="http://www.w3.org/1999/xlink" xlink:type="simple"><person-group><name name-style="western"><surname>Savage</surname><given-names>JM</given-names></name></person-group> (<year>2002</year>)<source> The Amphibians and Reptiles of Costa Rica: A Herpetofauna between two Continents, between two Seas. University of Chicago Press, Chicago, 934 pp. <ext-link ext-link-type="uri" xlink:href="http://www.ingentaconnect.com/content/brill/amre/1997/00000018/00000003/art00003" xlink:type="simple">http://www.ingentaconnect.com/content/brill/amre/1997/00000018/00000003/art00003</ext-link></source></mixed-citation></ref><ref id="B3"><mixed-citation xmlns:xlink="http://www.w3.org/1999/xlink" xlink:type="simple"><person-group><name name-style="western"><surname>Chaves</surname><given-names>G</given-names></name><name name-style="western"><surname>García-Rodríguez</surname><given-names>A</given-names></name><name name-style="western"><surname>Mora</surname><given-names>A</given-names></name><name name-style="western"><surname>Leal</surname><given-names>A</given-names></name></person-group> (<year>2009</year>)<source> A new species of dink frog (Anura: Eleutherodactylidae: <italic>Diasporus</italic>) from Cordillera de Talamanca, Costa Rica. Zootaxa 2088: 1–14. <ext-link ext-link-type="uri" xlink:href="http://www.mendeley.com/research/a-new-species-of-dink-frog-anura-eleutherodactylidae-diasporus-from-cordillera-de-talamanca-costa-rica" xlink:type="simple">http://www.mendeley.com/research/a-new-species-of-dink-frog-anura-eleutherodactylidae-diasporus-from-cordillera-de-talamanca-costa-rica</ext-link></source></mixed-citation></ref></ref-list></tp:taxon-treatment>
